# Supplementary material for: Modular regulation of floral traits by a PRE1 homolog in Mimulus verbenaceus: implications for the role of pleiotropy in floral integration
Source: Hortic Res. 2022 Jul 27;9:uhac168. doi: 10.1093/hr/uhac168 (PMC9531339; doi:10.1093/hr/uhac168)
Supplement: Web_Material_uhac168 [file web_material_uhac168.zip]

Archive with 7 entries (7 files):
- Figure S1.docx
- Figure S2.docx
- Figure S3.docx
- Figure S4.docx
- Figure S5.docx
- File S1.fasta
- Supplementary_tables.docx
