# Supplementary material for: Modular regulation of floral traits by a PRE1 homolog in Mimulus verbenaceus: implications for the role of pleiotropy in floral integration
Source: Hortic Res. 2022 Jul 27;9:uhac168. doi: 10.1093/hr/uhac168 (PMC9531339; doi:10.1093/hr/uhac168)
Supplement: Web_Material_uhac168 [file web_material_uhac168.zip › File S1.fasta]

>AT3G28857_AtPRE5
MS-NRRSRQTS---------NASR----ISDD-QMIDLVSKLRQFLP-EIHERR---RSDK-VSASKVLQETCNYIRKLHREVDNLSDRLSQLL----DSVD-EDSPEAAVIRSLLM-
>AT5G39860_AtPRE1
MS-NRRSRQSS---------SAPR----ISDN-QMIDLVSKLRQILP-EIGQRR---RSDK-ASASKVLQETCNYIRNLNREVDNLSERLSQLL----ESVD-EDSPEAAVIRSLLM-
>MV4G027200_MvPRE1
MS-AGRSRSRQ-------STGTSR----ITDD-QIIDLVSKLHQLLP-EIRSNR---RSNK-ASANKVLQETCNYIRNLHKEVNDLSERLSQLL----SSID-SESPEAAIIRSLI--
>Solyc02g087860_SlPRE1
MS-SRRSRQSS--------TGSSR----ISDD-QIIELVSKLQQLLP-EIRN-R---RSSK-ASASKVLQETCNYIRNLNRQVDDLSDRLSQLL----STID-ADSPEAAIIRSLLM-
>Solyc02g067380_SlPRE2
MS-GRRSRTQS------SEGGTSR----ISDD-QIIQLVSKLQQLLP-EIRN-R---RSNK-ASASKVLQETCNYIRNLHKEVDDLSDRLSQLL----STID-ADSPEAAIIHY----
>MV3G160600_MvPRE2
MS-GRRSRWQS----ITSTGGSSRTTTLTTDD-QIIELLSKLQQLLPHQIHSTSTTTRSNK-EAASKVLKETCKYIKKLQRELDDLSVKLAQLL----STVD-ADSAEAAVIRALII-
>AT1G77800_AtPRE2
MSSSRRSRQAS---------SSSR----ISDD-QITDLISKLRQSIP-EIRQNR---RSNT-VSASKVLQETCNYIRNLNKEADDLSDRLTQLL----ESID-PNSPQAAVIRSLING
>AT3G47710_AtPRE4
MS-SRKSRSRQ--------TGASM----ITDE-QINDLVLQLHRLLP-ELANNR---RSGK-VSASRVLQETCSYIRNLSKEVDDLSERLSQLL----ESTD---SAQAALIRSLLMQ
>AT1G74500_AtPRE3
MS-GRRSRSRQ------S-SGTSR----ISED-QINDLIIKLQQLLP-ELRDSR---RSDK-VSAARVLQDTCNYIRNLHREVDDLSERLSELL----ANSD---TAQAALIRSLLTQ
>Solyc04g005660
MS-NRRTRGSR------QSSGASR----ISDD-QIADLVSKLQLLIP-ESRSTR---SSDKVVEASKVLQEICNYIRSLHREVEDLSDRLSVLL----ESTE-SDSAQAAIIRSLFM-
>Solyc05g007210
MS-SRRSRSR------------------ISDD-QIADLVSKLQQLIP-EIRN-R---RSDK-VSASKVLQETCNYIRNLHREVDGLSERLSQLL----ESTD-SDSAQAAIIRSLLM-
>MV5G214300_MvPRE3
MS-SRRTRSRH--------SGSSR----ITDD-QISELVSKLQQLLP-EMHS-R---RSDK-RSAAKVLQETCNYIRSLHREVDDLSERLSELL----ENTD---TTQAALIRNLLMQ
>AT1G26945_AtPRE6
MS-SRRSSRSR------Q-SGSSR----ISDD-QISDLVSKLQHLIP-ELRR-R---RSDK-VSASKVLQETCNYIRNLHREVDDLSDRLSELL----ASTD-DNSAEAAIIRSLLNY
>MV6G017700_MvPRE4
MS-SRRSSRSR------Q-PGATR----ISDD-QIADLVSKLQQLIP-EIRN-R---RSDK-VSSSKVLQETCNYIKNLHREVDDLSDRLSELL----ESTD-SNSAQAAIIRSLLM-
>MV8G078700_MvPRE5
MS-SRRSSRSR------QTTGVSR----ITDD-QIADLVSRLQQLIP-EIRNGR---RSDK-ASASKVLQETCNYIRSLHREVDDLSDRLSELL----ESTD-GESAQAAIIRSLLM-
>MV5G214500_MvPRE6
MPNNRRA------------ATVSR----ITED-EMNALILKLQEFLP-QYSTSR--SCTKR-VSASKILKETNKYLKKLQKEVDDLSERLSQLL----ACGI-ITTIDADAIRTLLAT
>MV8G141900_MvPRE7
MSSNRRARATRL----------------IADDDDVNDLILKLQALLP-DSSSRC---NNTR-VRPSKILKETSNYIKKLHKEADDLSERLSQVL----ASGDIITTIDADFIRTFLKQ
>LOC_Os10g26410
MS-GRRASG--------------R----ITDD-EINELISKLQSLLP-ESSRRR--GATSR-SPATKLLKEMCSYIKSLHREVDDLSERLSELM----ATMD-SNSPQADIIRSLLR-
>LOC_Os02g51320_OsPGL2
MS-SRRSSRGS-----------------ISEE-EINELISKLQSLLP-NSRRR----GSSQ-ASTTKLLKETCNYIKSLHREVDDLSDRLSDLM----ATMD-HNSPGAEIIRSILRS
>LOC_Os06g12210_OsBU1
MS-SRRSSRSS-----------------VSEE-EINELISKLQSLLP-SSRRR----GANQ-ASTTKLLKETCSYIKSLHREVDDLSDRLSDLM----AGMD-HNSPGAEIIRSLLR-
>LOC_Os03g07540
MS-SRRGGG----------GGGGR----ITDE-EINELISKLQALLP-ESSRSR---GASR-SSASKLLKETCSYIKSLHREVDDLSDRLSELM----STMD-NNSPQAEIIRSLLR-
>LOC_Os11g39000
MSSSRRSRTSS------RLAAAPP----PTDE-QMAELISKLQAVLP-TRGGEA---NAKQ-ASSAEVLQEACRYIRRLHREADALSERLAELLLLQPSDLAINGADVPDLIRSLLM-
>LOC_Os10g26460_OsPGL1
MS--RRSRSRA--------SSAAR----ITDE-QIGDLVSKLQALLP-EARLR----SNDR-VPSARVLQETCSYIRSLHREVDDLSERLAELL----AAAD-VSTAQAAVIRGLLM-
>LOC_Os04g54900_OsILI1
MSSSRRSRSRRAGSSVPSSSSSSRTS--ISED-QIAELLSKLQALLP-ESQARN---GAHR-GSAARVLQETCSYIRSLHQEVDNLSETLAQLL----ASPD-VTSDQAAVIRSLLM-
